# Supplementary material for: Deciphering the heterogeneity of the Lyve1+ perivascular macrophages in the mouse brain
Source: Nat Commun. 2022 Nov 30;13:7366. doi: 10.1038/s41467-022-35166-9 (PMC9712536; doi:10.1038/s41467-022-35166-9)
Supplement: Supplementary file 11 — Source Data [file 41467_2022_35166_MOESM11_ESM.xlsx]

## Sheet: Fig 3a
FACS Analysis
		%				%				%				%
P2		CX3CR1-		P7		CX3CR1-		P14		CX3CR1-		P21		CX3CR1-
211124	Brain1	0.3		211124	Brain1	0.81		211202	Brain1	1		210929	Brain1	6.36
	Brain2	0.33			Brain2	0.5			Brain2	1.48			Brain2	8.74
	Brain3	0.32			Brain3	0.35			Brain3	1.34			Brain3	6.13
211217	Brain1	0.26		211130	Brain1	0.81		211209	Brain1	1.67		211119	Brain1	6.34
	Brain2	0.38			Brain2	1.09			Brain2	1.81			Brain2	2.93
	Brain3	0.21			Brain3	0.76			Brain3	1.5			Brain3	3.09
220111	Brain1	0.54		220111	Brain1	0.73			Brain4	1.84			Brain4	2.82
	Brain2	0.67			Brain2	0.65		211217	Brain1	1.33		220104	Brain1	3.93
	Brain3	0.57			Brain3	0.55			Brain2	2.24			Brain2	3.66
	Moy	0.397778			Moy	0.694444			Moy	1.57889			Brain3	4.1
	SD	0.157621			SD	0.214483			SD	0.36005			Moy	4.81
													SD	1.97159
		%				%
8 weeks		CX3CR1-		1 year		CX3CR1-
211006	Brain1-3	18.7		220113	Brain1	9.73
211028	Brain1	20.3			Brain2	10.2
	Brain2	21.3			Brain3	8.15
211103	Brain1	22.8			Brain4	11.4
	Brain2	28.5			Moy	9.87
	Brain3	21.6			SD	1.34509
	Brain4	21.4
211126	Brain1	16.4
	Brain2	18.1
	Brain3	14.5
	Moy	20.36
	SD	3.85291
211028	Brain3	27.3

## Sheet: Fig 5e
Cxcr4CreERT2Ai Exp
								Cxcr4-/CX3CR1-	12.2		Cxcr4-/CX3CR1+	82.5
									16.3			78.4
									19.6			74.1
								Moy	16.03		Moy	78.33
								ET	3.03		ET	3.43
								Cxcr4+/CX3CR1-	0.68		Cxcr4+/CX3CR1+	2.62
									0.34			1.62
									0.59			2.23
								Moy	0.54		Moy	2.16
								ET	0.14		ET	0.41

## Sheet: Fig 7b
			left panel		CTRL	P14	P30		right panel		CTRL	P14	P30
					0.685	1.736	1.502				0.566	6.28	3.126
					1.335	0.873	0.751				1.197	3.211	1.244
					0.581	3.729	0.794				1.362	5.095	2.581
						1.593						2.059
						3.046						4.72
						3.569						2.764
						4.728						6.418

## Sheet: Fig 7c
PT exp			cell nb	%		%
			Lyv+ F480+			Cx3cr1+	Cx3cr1-
NO19SPCS		PT1		6.71		95.6	4.13
		PT2		4.93		93.9	5.86
		PT3		4.72		94.5	5.25
		PT4		4.56		94.7	5.09
			Moy	5.23		94.675	5.0825
			SD	0.998232		0.704154	0.716444

## Sheet: Fig 7d
	1st Panel		% Lyve1+ F4/80+ cells		CTRL	PT P3	PT P8	PT P14
					0.99	6.7	4.56	6.71
					1.34	5.64	5.68	4.93
					1.34	7.09	5.56	4.72
					1.56			4.56
				Moy	1.3075	6.47667	5.26667	5.23
				SD	0.235708	0.750355	0.614925	0.998232
	2nd Panel		% Lyve1+ F4/80+ CX3CR1+ cells			CTRL	PT P3	PT P8	PT P14
						85	91	91.7	95.6
						84.4	89.8	93.5	93.9
						85.7	87.5	92	94.5
						88.3			94.7
					Moy	85.85	89.4333	92.4	94.675
					SD	1.71756	1.77858	0.964365	0.704154
	3rd Panel		% Lyve1+ F4/80+ CX3CR1- cells			CTRL	PT P3	PT P8	PT P14
						14.8	8.37	7.63	4.13
						15	9.33	6.05	5.86
						13.8	11.5	7.53	5.25
						11.3			5.09
					Moy	13.725	9.73333	7.07	5.0825
					SD	1.69975	1.60351	0.88476	0.716444

## Sheet: Fig 7e
	PT on CXCR4CreERT2Ai mice
			1st Panel	% Lyve1+ F4/80+cells				CTRL	PT P14
								5.07	5.4
								3.59	7.17
								2.94	8.45
			2nd Panel	% Lyve1+ F4/80+ CXCR4+ cells				CTRL	PT P14
								9.05	8.42
								10.9	9.93
								12.3	8.54
